# Supplementary material for: Analysis of Different Binding Modes for Tiagabine within the GAT-1 Transporter
Source: Biomolecules. 2022 Nov 9;12(11):1663. doi: 10.3390/biom12111663 (PMC9687605; doi:10.3390/biom12111663)
Supplement: Supplementary file 1 [file biomolecules-12-01663-s001.zip]

Archive with 1 entries (1 files):
- biomolecules-1981353-supplementary.pdf
